# Supplementary material for: The RNA helicase DDX39B activates FOXP3 RNA splicing to control T regulatory cell fate
Source: eLife. 2023 Jun 1;12:e76927. doi: 10.7554/eLife.76927 (PMC10234631; doi:10.7554/eLife.76927)
Supplement: Figure 2—source data 1. [file elife-76927-fig2-data1.zip]

Archive with 38 entries (37 files):
- Fig 2_associated source files/
- __MACOSX/._Fig 2_associated source files
- Fig 2_associated source files/Fig 2C_Source Data 2.png
- __MACOSX/Fig 2_associated source files/._Fig 2C_Source Data 2.png
- Fig 2_associated source files/Fig 2C_Source Data 3_Labeled.png
- __MACOSX/Fig 2_associated source files/._Fig 2C_Source Data 3_Labeled.png
- Fig 2_associated source files/Fig 2C_Source Data 3.png
- __MACOSX/Fig 2_associated source files/._Fig 2C_Source Data 3.png
- Fig 2_associated source files/Fig 2E_Source Data 1.tif
- __MACOSX/Fig 2_associated source files/._Fig 2E_Source Data 1.tif
- Fig 2_associated source files/Fig 2E_Source Data 3.tif
- __MACOSX/Fig 2_associated source files/._Fig 2E_Source Data 3.tif
- Fig 2_associated source files/Fig 2C_Source Data 1.png
- __MACOSX/Fig 2_associated source files/._Fig 2C_Source Data 1.png
- Fig 2_associated source files/Fig 2E_Source Data 2.tif
- __MACOSX/Fig 2_associated source files/._Fig 2E_Source Data 2.tif
- Fig 2_associated source files/Fig 2E_Source Data 2_Labeled.tif
- __MACOSX/Fig 2_associated source files/._Fig 2E_Source Data 2_Labeled.tif
- Fig 2_associated source files/Fig 2E_Source Data 6.tif
- __MACOSX/Fig 2_associated source files/._Fig 2E_Source Data 6.tif
- Fig 2_associated source files/Fig 2E_Source Data 5.tif
- __MACOSX/Fig 2_associated source files/._Fig 2E_Source Data 5.tif
- Fig 2_associated source files/Fig 2E_Source Data 4.tif
- __MACOSX/Fig 2_associated source files/._Fig 2E_Source Data 4.tif
- Fig 2_associated source files/Fig 2E_Source Data 4_Labeled.tif
- __MACOSX/Fig 2_associated source files/._Fig 2E_Source Data 4_Labeled.tif
- Fig 2_associated source files/Fig 2E_Source Data 1_Labeled.tif
- __MACOSX/Fig 2_associated source files/._Fig 2E_Source Data 1_Labeled.tif
- Fig 2_associated source files/Fig 2E_Source Data 6_Labeled.tif
- __MACOSX/Fig 2_associated source files/._Fig 2E_Source Data 6_Labeled.tif
- Fig 2_associated source files/Fig 2E_Source Data 3_Labeled.tif
- __MACOSX/Fig 2_associated source files/._Fig 2E_Source Data 3_Labeled.tif
- Fig 2_associated source files/Fig 2C_Source Data 2_Labeled.png
- __MACOSX/Fig 2_associated source files/._Fig 2C_Source Data 2_Labeled.png
- Fig 2_associated source files/Fig 2C_Source Data 1_Labeled.png
- __MACOSX/Fig 2_associated source files/._Fig 2C_Source Data 1_Labeled.png
- Fig 2_associated source files/Fig 2E_Source Data 5_Labeled.tif
- __MACOSX/Fig 2_associated source files/._Fig 2E_Source Data 5_Labeled.tif
