# Supplementary material for: The RNA helicase DDX39B activates FOXP3 RNA splicing to control T regulatory cell fate
Source: eLife. 2023 Jun 1;12:e76927. doi: 10.7554/eLife.76927 (PMC10234631; doi:10.7554/eLife.76927)
Supplement: Figure 5—source data 1. [file elife-76927-fig5-data1.zip]

Archive with 14 entries (13 files):
- Fig 5_associated source files/
- __MACOSX/._Fig 5_associated source files
- Fig 5_associated source files/Fig 5D_Source Data 3_Labeled.png
- __MACOSX/Fig 5_associated source files/._Fig 5D_Source Data 3_Labeled.png
- Fig 5_associated source files/Fig 5D_Source Data 2_Labeled.png
- __MACOSX/Fig 5_associated source files/._Fig 5D_Source Data 2_Labeled.png
- Fig 5_associated source files/Fig 5D_Source Data 3.png
- __MACOSX/Fig 5_associated source files/._Fig 5D_Source Data 3.png
- Fig 5_associated source files/Fig 5D_Source Data 1_Labeled.png
- __MACOSX/Fig 5_associated source files/._Fig 5D_Source Data 1_Labeled.png
- Fig 5_associated source files/Fig 5D_Source Data 2.png
- __MACOSX/Fig 5_associated source files/._Fig 5D_Source Data 2.png
- Fig 5_associated source files/Fig 5D_Source Data 1.png
- __MACOSX/Fig 5_associated source files/._Fig 5D_Source Data 1.png
