# Supplementary material for: The RNA helicase DDX39B activates FOXP3 RNA splicing to control T regulatory cell fate
Source: eLife. 2023 Jun 1;12:e76927. doi: 10.7554/eLife.76927 (PMC10234631; doi:10.7554/eLife.76927)
Supplement: Figure 7—figure supplement 2—source data 1. [file elife-76927-fig7-figsupp2-data1.zip]

Archive with 16 entries (15 files):
- Fig 7_figure supplement 2_associated source files/
- __MACOSX/._Fig 7_figure supplement 2_associated source files
- Fig 7_figure supplement 2_associated source files/.DS_Store
- __MACOSX/Fig 7_figure supplement 2_associated source files/._.DS_Store
- Fig 7_figure supplement 2_associated source files/Fig 7_figure supplement 2_source data 1_Labeled.jpg
- __MACOSX/Fig 7_figure supplement 2_associated source files/._Fig 7_figure supplement 2_source data 1_Labeled.jpg
- Fig 7_figure supplement 2_associated source files/Fig 7_figure supplement 2_source data 2_Labeled.jpg
- __MACOSX/Fig 7_figure supplement 2_associated source files/._Fig 7_figure supplement 2_source data 2_Labeled.jpg
- Fig 7_figure supplement 2_associated source files/Fig 7_figure supplement 2_source data 3.JPG
- __MACOSX/Fig 7_figure supplement 2_associated source files/._Fig 7_figure supplement 2_source data 3.JPG
- Fig 7_figure supplement 2_associated source files/Fig 7_figure supplement 2_source data 2.JPG
- __MACOSX/Fig 7_figure supplement 2_associated source files/._Fig 7_figure supplement 2_source data 2.JPG
- Fig 7_figure supplement 2_associated source files/Fig 7_figure supplement 2_source data 1.JPG
- __MACOSX/Fig 7_figure supplement 2_associated source files/._Fig 7_figure supplement 2_source data 1.JPG
- Fig 7_figure supplement 2_associated source files/Fig 7_figure supplement 2_source data 3_Labeled.jpg
- __MACOSX/Fig 7_figure supplement 2_associated source files/._Fig 7_figure supplement 2_source data 3_Labeled.jpg
