# Supplementary material for: The RNA helicase DDX39B activates FOXP3 RNA splicing to control T regulatory cell fate
Source: eLife. 2023 Jun 1;12:e76927. doi: 10.7554/eLife.76927 (PMC10234631; doi:10.7554/eLife.76927)
Supplement: Figure 7—figure supplement 8—source data 1. [file elife-76927-fig7-figsupp8-data1.zip]

Archive with 13 entries (12 files):
- Fig 7_figure supplement 8_associated source files/
- Fig 7_figure supplement 8_associated source files/Fig 7_figure supplement 8_source data 1.tif
- __MACOSX/Fig 7_figure supplement 8_associated source files/._Fig 7_figure supplement 8_source data 1.tif
- Fig 7_figure supplement 8_associated source files/Fig 7_figure supplement 8_source data 2.tif
- __MACOSX/Fig 7_figure supplement 8_associated source files/._Fig 7_figure supplement 8_source data 2.tif
- Fig 7_figure supplement 8_associated source files/Fig 7_figure supplement 8_source data 1_labeled.tif
- __MACOSX/Fig 7_figure supplement 8_associated source files/._Fig 7_figure supplement 8_source data 1_labeled.tif
- Fig 7_figure supplement 8_associated source files/Fig 7_figure supplement 8_source data 3.tif
- __MACOSX/Fig 7_figure supplement 8_associated source files/._Fig 7_figure supplement 8_source data 3.tif
- Fig 7_figure supplement 8_associated source files/Fig 7_figure supplement 8_source data 2_labeled.tif
- __MACOSX/Fig 7_figure supplement 8_associated source files/._Fig 7_figure supplement 8_source data 2_labeled.tif
- Fig 7_figure supplement 8_associated source files/Fig 7_figure supplement 8_source data 3_labeled.tif
- __MACOSX/Fig 7_figure supplement 8_associated source files/._Fig 7_figure supplement 8_source data 3_labeled.tif
