# Supplementary material for: The RNA helicase DDX39B activates FOXP3 RNA splicing to control T regulatory cell fate
Source: eLife. 2023 Jun 1;12:e76927. doi: 10.7554/eLife.76927 (PMC10234631; doi:10.7554/eLife.76927)
Supplement: Figure 8—figure supplement 1—source data 1. [file elife-76927-fig8-figsupp1-data1.zip]

Archive with 34 entries (33 files):
- Fig 8_figure supplement 1_associated source files/
- __MACOSX/._Fig 8_figure supplement 1_associated source files
- Fig 8_figure supplement 1_associated source files/Fig 8_figure supplement 1_source data 5_Labeled.tif
- __MACOSX/Fig 8_figure supplement 1_associated source files/._Fig 8_figure supplement 1_source data 5_Labeled.tif
- Fig 8_figure supplement 1_associated source files/Fig 8_figure supplement 1_source data 4.tif
- __MACOSX/Fig 8_figure supplement 1_associated source files/._Fig 8_figure supplement 1_source data 4.tif
- Fig 8_figure supplement 1_associated source files/Fig 8_figure supplement 1_source data 3_Labeled.tif
- __MACOSX/Fig 8_figure supplement 1_associated source files/._Fig 8_figure supplement 1_source data 3_Labeled.tif
- Fig 8_figure supplement 1_associated source files/Fig 8_figure supplement 1_source data 5.tif
- __MACOSX/Fig 8_figure supplement 1_associated source files/._Fig 8_figure supplement 1_source data 5.tif
- Fig 8_figure supplement 1_associated source files/Fig 8_figure supplement 1_source data 7.tif
- __MACOSX/Fig 8_figure supplement 1_associated source files/._Fig 8_figure supplement 1_source data 7.tif
- Fig 8_figure supplement 1_associated source files/Fig 8_figure supplement 1_source data 6.tif
- __MACOSX/Fig 8_figure supplement 1_associated source files/._Fig 8_figure supplement 1_source data 6.tif
- Fig 8_figure supplement 1_associated source files/Fig 8_figure supplement 1_source data 2.tif
- __MACOSX/Fig 8_figure supplement 1_associated source files/._Fig 8_figure supplement 1_source data 2.tif
- Fig 8_figure supplement 1_associated source files/Fig 8_figure supplement 1_source data 3.tif
- __MACOSX/Fig 8_figure supplement 1_associated source files/._Fig 8_figure supplement 1_source data 3.tif
- Fig 8_figure supplement 1_associated source files/Fig 8_figure supplement 1_source data 1.tif
- __MACOSX/Fig 8_figure supplement 1_associated source files/._Fig 8_figure supplement 1_source data 1.tif
- Fig 8_figure supplement 1_associated source files/Fig 8_figure supplement 1_source data 6_Labeled.tif
- __MACOSX/Fig 8_figure supplement 1_associated source files/._Fig 8_figure supplement 1_source data 6_Labeled.tif
- Fig 8_figure supplement 1_associated source files/Fig 8_figure supplement 1_source data 1_Labeled.tif
- __MACOSX/Fig 8_figure supplement 1_associated source files/._Fig 8_figure supplement 1_source data 1_Labeled.tif
- Fig 8_figure supplement 1_associated source files/Fig 8_figure supplement 1_source data 8_Labeled.tif
- __MACOSX/Fig 8_figure supplement 1_associated source files/._Fig 8_figure supplement 1_source data 8_Labeled.tif
- Fig 8_figure supplement 1_associated source files/Fig 8_figure supplement 1_source data 8.tif
- __MACOSX/Fig 8_figure supplement 1_associated source files/._Fig 8_figure supplement 1_source data 8.tif
- Fig 8_figure supplement 1_associated source files/Fig 8_figure supplement 1_source data 4_Labeled.tif
- __MACOSX/Fig 8_figure supplement 1_associated source files/._Fig 8_figure supplement 1_source data 4_Labeled.tif
- Fig 8_figure supplement 1_associated source files/Fig 8_figure supplement 1_source data 7_Labeled.tif
- __MACOSX/Fig 8_figure supplement 1_associated source files/._Fig 8_figure supplement 1_source data 7_Labeled.tif
- Fig 8_figure supplement 1_associated source files/Fig 8_figure supplement 1_source data 2_Labeled.tif
- __MACOSX/Fig 8_figure supplement 1_associated source files/._Fig 8_figure supplement 1_source data 2_Labeled.tif
