# Supplementary material for: The RNA helicase DDX39B activates FOXP3 RNA splicing to control T regulatory cell fate
Source: eLife. 2023 Jun 1;12:e76927. doi: 10.7554/eLife.76927 (PMC10234631; doi:10.7554/eLife.76927)
Supplement: Supplementary file 5. — Related to Figure 3 and Figure 3—figure supplement 1. [file elife-76927-supp5.xlsx]

## Sheet: DDX39B_Associated
Supplementary file 5 Connectivity Map analysis of the DDX39B KD. Related to Figure 3 and Figure 3 supplement 1
Rank (Top 1000)	Score	Type†	ID	Name	Description
1	99.9886	kd	CGS001-7919	DDX39B	DEAD-boxes
2	99.9211	kd	CGS001-2588	GALNS	Arylsulfatase family
3	99.8947	kd	CGS001-10482	NXF1	-
4	99.8684	kd	CGS001-3909	LAMA3	Laminins
5	99.8609	kd	CGS001-8334	HIST1H2AC	Histones / Replication-dependent
6	99.8158	kd	CGS001-4694	NDUFA1	Mitochondrial respiratory chain complex / Complex I
7	99.8158	kd	CGS001-1384	CRAT	-
8	99.7994	kd	CGS001-2849	GPR26	GPCR / Class A : Orphans
9	99.7904	kd	CGS001-2678	GGT1	CD molecules
10	99.7664	kd	CGS001-55206	SBNO1	-
11	99.7632	kd	CGS001-84811	BUD13	-
12	99.7443	kd	CGS001-3339	HSPG2	Immunoglobulin superfamily / Immunoglobulin-like domain containing
13	99.7368	kd	CGS001-3784	KCNQ1	Voltage-gated potassium channels
14	99.7222	oe	ccsbBroad304_05417	P2RY8	GPCR / Class A : Purinergic receptors, P2Y
15	99.7105	kd	CGS001-9374	PPT2	-
16	99.7105	kd	CGS001-5901	RAN	-
17	99.6759	oe	ccsbBroad304_00034	AES	-
18	99.6316	kd	CGS001-51174	TUBD1	Tubulins
19	99.6053	kd	CGS001-114785	MBD6	-
20	99.5869	cp	BRD-K91290917	amodiaquine	Histamine receptor agonist
21	99.5789	kd	CGS001-6016	RIT1	-
22	99.5263	kd	CGS001-8732	RNGTT	Protein tyrosine phosphatases / Class I Cys-based PTPs : Atypical dual specificity phosphatases
23	99.5	kd	CGS001-3670	ISL1	Homeoboxes / LIM class
24	99.4737	kd	CGS001-9801	MRPL19	Mitochondrial ribosomal proteins / large subunits
25	99.4694	kd	CGS001-1611	DAP	-
26	99.4632	kd	CGS001-3663	IRF5	-
27	99.4084	kd	CGS001-5351	PLOD1	-
28	99.3947	kd	CGS001-85027	C5ORF62	-
29	99.3519	oe	ccsbBroad304_00975	MAT2A	-
30	99.3421	kd	CGS001-3297	HSF1	-
31	99.3158	kd	CGS001-29965	C16ORF5	-
32	99.2823	kd	CGS001-7477	WNT7B	Endogenous ligands
33	99.2693	kd	CGS001-10400	PEMT	-
34	99.2582	kd	CGS001-840	CASP7	Caspases
35	99.2138	kd	CGS001-8764	TNFRSF14	Tumour necrosis factor (TNF) receptor family
36	99.1582	kd	CGS001-5144	PDE4D	Phosphodiesterases
37	99.1543	cp	BRD-A94297859	BRD-A94297859	-
38	99.1494	oe	ccsbBroad304_01337	PTHLH	Endogenous ligands
39	99.1345	cp	BRD-A85860691	chaetocin	Histone lysine methyltransferase inhibitor
40	99.1171	kd	CGS001-111	ADCY5	Adenylate cyclases
41	99.0835	kd	CGS001-23475	QPRT	-
42	99.082	kd	CGS001-984	CDK11B	Cyclin-dependent kinases, PITSLRE subfamily
43	99.0741	oe	ccsbBroad304_02009	RAB11A	RAB, member RAS oncogene
44	99.0528	kd	CGS001-3566	IL4R	IL-2 receptor family
45	99.0287	kd	CGS001-9945	GFPT2	-
46	99.0278	oe	ccsbBroad304_00328	CLK3	CDC-like kinases
47	99.0263	kd	CGS001-9123	SLC16A3	SLC16 family of monocarboxylate transporters
48	98.9815	oe	ccsbBroad304_03161	FOXP3	Forkhead boxes
49	98.9737	kd	CGS001-336	APOA2	Apolipoproteins
50	98.9283	kd	CGS001-167465	ZNF366	Zinc fingers, C2H2-type
51	98.8947	kd	CGS001-3651	PDX1	Homeoboxes / ANTP class : HOXL subclass
52	98.8917	kd	CGS001-7056	THBD	CD molecules
53	98.8829	kd	CGS001-4726	NDUFS6	Mitochondrial respiratory chain complex / Complex I
54	98.8806	kd	CGS001-9275	BCL7B	-
55	98.8684	kd	CGS001-337867	UBAC2	-
56	98.8559	kd	CGS001-112885	PHF21B	Zinc fingers, PHD-type
57	98.8458	kd	CGS001-23410	SIRT3	Histone deacetylases (HDACs)
58	98.8397	kd	CGS001-51128	SAR1B	-
59	98.7959	cp	BRD-K64245000	GW-4064	FXR agonist
60	98.7895	kd	CGS001-2149	F2R	Protease activated receptors
61	98.7467	kd	CGS001-5992	RFX4	-
62	98.7329	kd	CGS001-4048	LTA4H	Hydrolases
63	98.7324	kd	CGS001-7314	UBB	-
64	98.6842	kd	CGS001-3601	IL15RA	IL-2 receptor family
65	98.6809	kd	CGS001-95	ACY1	-
66	98.6579	kd	CGS001-2786	GNG4	-
67	98.6517	kd	CGS001-56916	SMARCAD1	-
68	98.6411	kd	CGS001-4702	NDUFA8	Mitochondrial respiratory chain complex / Complex I
69	98.6207	kd	CGS001-28964	GIT1	Ankyrin repeat domain containing
70	98.6166	kd	CGS001-116443	GRIN3A	Glutamate receptors
71	98.6029	kd	CGS001-6510	SLC1A5	Alanine/serine/cysteine transporter subfamily
72	98.589	kd	CGS001-3783	KCNN4	Calcium-activated potassium channels
73	98.5747	kd	CGS001-883	CCBL1	Hydrogen sulphide synthesis
74	98.5648	oe	ccsbBroad304_06588	MMP2	Matrix metallopeptidase
75	98.5648	oe	ccsbBroad304_03264	UBAP1	-
76	98.5466	kd	CGS001-8850	KAT2B	Histone acetyltransferases (HATs)
77	98.4857	kd	CGS001-10538	BATF	basic leucine zipper proteins
78	98.4848	cp	BRD-K91243525	SR-142948	Neurotensin receptor antagonist
79	98.4794	kd	CGS001-23030	KDM4B	Histone demethylases
80	98.4427	cp	BRD-K53972329	ruxolitinib	JAK inhibitor
81	98.3955	kd	CGS001-345	APOC3	Apolipoproteins
82	98.3884	kd	CGS001-6927	HNF1A	Homeoboxes / HNF class
83	98.3544	kd	CGS001-3551	IKBKB	IKK family
84	98.2931	kd	CGS001-3315	HSPB1	Heat shock proteins / HSPB
85	98.2871	kd	CGS001-83550	GPR101	GPCR / Class A : Orphans
86	98.2641	kd	CGS001-6929	TCF3	Basic helix-loop-helix proteins
87	98.2632	cp	BRD-K85871428	SC-68376	p38 MAPK inhibitor
88	98.2065	kd	CGS001-51593	SRRT	-
89	98.1967	kd	CGS001-2078	ERG	ETS Transcription Factors
90	98.1745	kd	CGS001-23043	TNIK	MSN subfamily
91	98.1579	kd	CGS001-1195	CLK1	CDC-like kinases
92	98.1541	kd	CGS001-117194	MRGPRX2	GPCR / Class A : Orphans
93	98.1255	kd	CGS001-27154	BRPF3	Non-enzymatic BRD containing proteins
94	98.1122	kd	CGS001-51293	CD320	CD molecules
95	98.1026	kd	CGS001-8660	IRS2	Pleckstrin homology (PH) domain containing
96	98.0616	kd	CGS001-79885	HDAC11	Histone deacetylases
97	98.0368	kd	CGS001-116113	FOXP4	Forkhead boxes
98	98.0093	oe	ccsbBroad304_02019	IL18RAP	CD molecules
99	98.0038	kd	CGS001-6894	TARBP1	-
100	98.0018	kd	CGS001-26149	ZNF658	Zinc fingers, C2H2-type
101	97.986	oe	ccsbBroad304_01650	TCEA1	General transcription factors
102	97.9809	kd	CGS001-5058	PAK1	PAKA subfamily
103	97.9515	kd	CGS001-166793	ZBTB49	BTB/POZ domain containing
104	97.9427	kd	CGS001-506	ATP5B	ATPases / F-type
105	97.9322	kd	CGS001-1650	DDOST	-
106	97.8739	kd	CGS001-115330	GPR146	GPCR / Class A : Orphans
107	97.864	kd	CGS001-8572	PDLIM4	-
108	97.8545	kd	CGS001-2863	GPR39	GPCR / Class A : Orphans
109	97.8241	oe	ccsbBroad304_00532	F11	Chymotrypsin
110	97.7359	cp	BRD-A45664787	iloprost	Platelet aggregation inhibitor
111	97.7184	kd	CGS001-55234	SMU1	WD repeat domain containing
112	97.6967	kd	CGS001-6364	CCL20	Chemokine ligands
113	97.6388	kd	CGS001-26523	EIF2C1	-
114	97.6348	oe	ccsbBroad304_03461	ZNF562	Zinc fingers, C2H2-type
115	97.6222	oe	ccsbBroad304_14008	MPZL1	Immunoglobulin superfamily / V-set domain containing
116	97.484	kd	CGS001-65264	UBE2Z	Ubiquitin-conjugating enzymes E2
117	97.4674	cp	BRD-K65261396	tacrolimus	-
118	97.4537	oe	ccsbBroad304_14439	OPN5	GPCR / Class A : Opsin receptors
119	97.4211	kd	CGS001-678	ZFP36L2	RING-type (C3HC4) zinc fingers
120	97.375	cp	BRD-K22031190	diflunisal	Prostanoid receptor antagonist
121	97.3684	kd	CGS001-1718	DHCR24	-
122	97.3174	oe	ccsbBroad304_00044	AK2	Adenylate kinases
123	97.3158	kd	CGS001-284312	ZSCAN1	Zinc fingers, C2H2-type
124	97.2958	cp	BRD-K15834839	lobendazole	Anthelmintic
125	97.2685	oe	ccsbBroad304_01998	ABCC3	ATP binding cassette transporters / subfamily C
126	97.2587	cp	BRD-A60070924	alpha-estradiol	Estrogen receptor agonist
127	97.2358	kd	CGS001-11057	ABHD2	Abhydrolase domain containing
128	97.2105	kd	CGS001-50814	NSDHL	Short chain dehydrogenase/reductase superfamily / Extended SDR fold
129	97.09	kd	CGS001-7867	MAPKAPK3	MAPKAPK subfamily
130	97.0579	kd	CGS001-3669	ISG20	-
131	97.0447	kd	CGS001-51375	SNX7	Sorting nexins
132	97.0083	kd	CGS001-5034	P4HB	Protein disulfide isomerases
133	97.0002	kd	CGS001-27113	BBC3	-
134	96.9972	kd	CGS001-10971	YWHAQ	-
135	96.9907	oe	ccsbBroad304_04998	ZNF418	Zinc fingers, C2H2-type
136	96.9907	oe	ccsbBroad304_01720	TSTA3	Short chain dehydrogenase/reductase superfamily / Extended SDR fold
137	96.9831	kd	CGS001-4795	NFKBIL1	-
138	96.9819	oe	ccsbBroad304_02526	POP4	-
139	96.9546	kd	CGS001-94234	FOXQ1	Forkhead boxes
140	96.9532	kd	CGS001-25925	ZNF521	Zinc fingers, C2H2-type
141	96.9485	kd	CGS001-5321	PLA2G4A	Phospholipase A2
142	96.9365	kd	CGS001-5209	PFKFB3	-
143	96.9352	cp	BRD-K66874953	pifithrin-alpha	TP53 inhibitor
144	96.9253	kd	CGS001-5546	PRCC	-
145	96.912	oe	ccsbBroad304_04399	PGBD1	-
146	96.8825	kd	CGS001-7525	YES1	Src family
147	96.8713	kd	CGS001-112812	FDX1L	-
148	96.8708	oe	ccsbBroad304_00094	ARF1	ADP-ribosylation factors
149	96.87	cp	BRD-K32710582	EI-247	IGF-1 inhibitor
150	96.8661	oe	ccsbBroad304_03808	ERGIC1	-
151	96.8499	kd	CGS001-1962	EHHADH	-
152	96.8214	oe	ccsbBroad304_04086	TCTN1	Tectonic proteins
153	96.8131	cp	BRD-K02526760	QS-11	ARFGAP inhibitor
154	96.7988	cp	BRD-K03600606	catechin	Beta secretase inhibitor
155	96.7911	oe	ccsbBroad304_04534	HN1L	-
156	96.7413	kd	CGS001-1468	SLC25A10	Mitochondrial di- and tri-carboxylic acid transporter subfamily
157	96.6883	cp	BRD-K32795028	1-benzylimidazole	Thromboxane synthase inhibitor
158	96.6323	cp	BRD-K53665955	MK-5108	Aurora kinase inhibitor
159	96.5719	cp	BRD-A58048407	nimodipine	Calcium channel blocker
160	96.5587	kd	CGS001-10732	TCFL5	Basic helix-loop-helix proteins
161	96.5484	kd	CGS001-57761	TRIB3	Trbl family
162	96.5348	kd	CGS001-8233	ZRSR2	RNA binding motif (RRM) containing
163	96.5116	cp	BRD-A76941896	doxorubicin	-
164	96.453	kd	CGS001-3399	ID3	Basic helix-loop-helix proteins
165	96.4502	kd	CGS001-121549	ASCL4	Basic helix-loop-helix proteins
166	96.4354	kd	CGS001-9134	CCNE2	-
167	96.4291	kd	CGS001-9817	KEAP1	Kelch-like proteins
168	96.387	cp	BRD-A13084692	troglitazone	Insulin sensitizer
169	96.3802	oe	ccsbBroad304_00783	HPRT1	-
170	96.3546	kd	CGS001-56616	DIABLO	-
171	96.345	cp	BRD-A18497530	5-iodotubercidin	Adenosine kinase inhibitor
172	96.3379	cp	BRD-K99291625	SB-203580	p38 MAPK inhibitor
173	96.3354	cp	BRD-K87696786	LY-456236	Glutamate receptor antagonist
174	96.265	cp	BRD-A22897758	pinacidil	-
175	96.2612	cp	BRD-K70577657	H-9	PKA inhibitor
176	96.2464	kd	CGS001-7267	TTC3	RING-type (C3HC4) zinc fingers
177	96.2358	cc		IL4 Pathway	-
178	96.2283	kd	CGS001-2583	B4GALNT1	Beta 4-glycosyltransferases
179	96.2149	kd	CGS001-51588	PIAS4	Zinc fingers, MIZ-type
180	96.202	cp	BRD-K39569857	avrainvillamide-analog-3	nucleophosmin inhibitor
181	96.1945	cp	BRD-K16485616	mocetinostat	HDAC inhibitor
182	96.1932	oe	ccsbBroad304_07565	RBM6	G patch domain containing
183	96.1741	kd	CGS001-29105	C16ORF80	-
184	96.1122	kd	CGS001-161725	OTUD7A	OTU domain containing
185	96.0801	oe	ccsbBroad304_01066	NDUFA4	-
186	96.0702	kd	CGS001-10245	TIMM17B	-
187	96.0683	cp	BRD-K51066026	aminoindazole	Ionophore
188	96.0393	kd	CGS001-3198	HOXA1	Homeoboxes / ANTP class : HOXL subclass
189	96.0368	oe	ccsbBroad304_01992	B4GALT3	Beta 4-glycosyltransferases
190	96.0039	kd	CGS001-8613	PPAP2B	Lipid phosphate phosphatases
191	95.9494	kd	CGS001-8678	BECN1	-
192	95.9479	cp	BRD-K50324045	avrainvillamide-analog-6	nucleophosmin inhibitor
193	95.9356	cp	BRD-M16762496	PIK-75	DNA protein kinase inhibitor
194	95.9264	cp	BRD-K60160658	tiagabine	GABA uptake inhibitor
195	95.9075	cp	BRD-K17210248	daunorubicin	-
196	95.8859	oe	ccsbBroad304_02100	BUB3	WD repeat domain containing
197	95.8796	oe	ccsbBroad304_06993	SRD5A1	-
198	95.8796	oe	ccsbBroad304_00520	ETV1	ETS Transcription Factors
199	95.7978	kd	CGS001-2746	GLUD1	-
200	95.78	kd	CGS001-3126	HLA-DRB4	Immunoglobulin superfamily / C1-set domain containing
201	95.7704	cp	BRD-K62929068	6-benzylaminopurine	Purinergic receptor activator
202	95.7407	oe	ccsbBroad304_03659	FOXJ2	Forkhead boxes
203	95.7229	cp	BRD-K11636097	JNJ-7706621	CDK inhibitor
204	95.7189	kd	CGS001-10010	TANK	-
205	95.7012	cp	BRD-A71459254	cymarin	ATPase inhibitor
206	95.6999	cp	BRD-K43068349	AMG-9810	TRPV antagonist
207	95.6978	kd	CGS001-26986	PABPC1	RNA binding motif (RRM) containing
208	95.6851	cp	BRD-K99749624	linifanib	PDGFR receptor inhibitor
209	95.671	kd	CGS001-23581	CASP14	Caspases
210	95.6665	cp	BRD-A94709349	metaxalone	Muscle relaxant
211	95.6632	oe	ccsbBroad304_00118	ATIC	-
212	95.6581	kd	CGS001-1677	DFFB	-
213	95.6317	oe	ccsbBroad304_14158	GPR87	GPCR / Class A : Orphans
214	95.6068	kd	CGS001-9520	NPEPPS	Aminopeptidase N
215	95.5972	kd	CGS001-29883	CNOT7	-
216	95.589	cp	BRD-K15868788	SDZ-205-557	Serotonin receptor antagonist
217	95.5765	kd	CGS001-55872	PBK	TOPK family
218	95.5762	kd	CGS001-23435	TARDBP	RNA binding motif (RRM) containing
219	95.5687	kd	CGS001-51181	DCXR	Short chain dehydrogenase/reductase superfamily / Classical SDR fold cluster 1
220	95.5478	kd	CGS001-4830	NME1	-
221	95.5442	cp	BRD-K23192422	lestaurtinib	FLT3 inhibitor
222	95.5403	oe	ccsbBroad304_01289	MAPK13	MAPK:p38 subfamily
223	95.5394	kd	CGS001-23338	PHF15	-
224	95.525	cp	BRD-A47829399	artesunate	DNA synthesis inhibitor
225	95.5065	kd	CGS001-25803	SPDEF	ETS Transcription Factors
226	95.4947	cp	BRD-K17953061	staurosporine	PKC inhibitor
227	95.4867	cp	BRD-K66404838	nalbuphine	-
228	95.4801	oe	ccsbBroad304_01769	VEGFB	-
229	95.4587	cp	BRD-K01976263	emetine	-
230	95.4427	oe	ccsbBroad304_10929	JAK2	Janus kinase (JakA) family
231	95.4264	kd	CGS001-5217	PFN2	-
232	95.4158	kd	CGS001-5608	MAP2K6	MAPKK:STE7 family
233	95.4025	kd	CGS001-329	BIRC2	Inhibitors of apoptosis (IAP) protein family
234	95.3969	cp	BRD-K39484304	triptolide	-
235	95.3806	kd	CGS001-2664	GDI1	-
236	95.3572	kd	CGS001-7227	TRPS1	GATA zinc finger domain containing
237	95.3552	oe	ccsbBroad304_02257	ZBTB24	BTB/POZ domain containing
238	95.3528	kd	CGS001-1009	CDH11	Cadherins / Major cadherins
239	95.3488	cp	BRD-A13122391	triptolide	RNA polymerase inhibitor
240	95.3049	kd	CGS001-5294	PIK3CG	Phosphatidylinositol kinases
241	95.3047	kd	CGS001-10123	ARL4C	ADP-ribosylation factors
242	95.2956	kd	CGS001-93349	SP140L	Zinc fingers, PHD-type
243	95.2955	kd	CGS001-64863	METTL4	-
244	95.2465	cp	BRD-K14550461	doxercalciferol	Vitamin D receptor agonist
245	95.2132	kd	CGS001-25987	TSKU	-
246	95.2047	oe	ccsbBroad304_08802	ELAC2	-
247	95.1942	oe	ccsbBroad304_00028	ADH5	Alcohol dehydrogenases
248	95.1718	kd	CGS001-64783	RBM15	RNA binding motif (RRM) containing
249	95.159	cp	BRD-K91900765	VX-745	p38 MAPK inhibitor
250	95.1547	cp	BRD-K02407574	parbendazole	Tubulin inhibitor
251	95.1498	kd	CGS001-64121	RRAGC	-
252	95.1453	cp	BRD-K87909389	alvocidib	CDK inhibitor
253	95.1334	kd	CGS001-9784	SNX17	Sorting nexins
254	95.1022	cp	BRD-K85985071	ellipticine	Topoisomerase inhibitor
255	95.0926	oe	ccsbBroad304_05309	OR52B2	GPCR / Class A : Olfactory receptors
256	95.0915	kd	CGS001-3421	IDH3G	-
257	95.0547	kd	CGS001-3880	KRT19	Intermediate filaments type I, keratins (acidic)
258	95.0317	cp	BRD-A31374339	fludarabine	-
259	95.0112	cp	BRD-K93658967	aloisine	CDK inhibitor
260	94.9853	kd	CGS001-5052	PRDX1	-
261	94.9654	kd	CGS001-8915	BCL10	-
262	94.9387	kd	CGS001-6887	TAL2	Basic helix-loop-helix proteins
263	94.8946	kd	CGS001-3146	HMGB1	High-mobility group / Canonical
264	94.8917	cp	BRD-K60476892	YC-1	Guanylyl cyclase activator
265	94.8911	kd	CGS001-2171	FABP5	Fatty acid-binding proteins
266	94.8908	cp	BRD-K97061094	azacyclonol	Histamine receptor antagonist
267	94.8882	kd	CGS001-54788	DNAJB12	Heat shock proteins / DNAJ (HSP40)
268	94.8674	oe	ccsbBroad304_03903	ABHD4	Abhydrolase domain containing
269	94.8436	cp	BRD-K51575138	TPCA-1	IKK inhibitor
270	94.8126	kd	CGS001-113451	ADC	-
271	94.8122	kd	CGS001-55832	CAND1	-
272	94.8083	cp	BRD-A21858158	praziquantel	Anthelmintic
273	94.792	cp	BRD-K28075147	biochanin-a	Estrogen receptor agonist
274	94.7803	cp	BRD-K37312348	kenpaullone	CDK inhibitor
275	94.7766	kd	CGS001-8692	HYAL2	-
276	94.7622	cp	BRD-K43405658	tyrphostin-AG-527	Protein tyrosine kinase inhibitor
277	94.7555	cp	BRD-K78692225	leflunomide	Dihydroorotate dehydrogenase inhibitor
278	94.7509	kd	CGS001-7025	NR2F1	COUP-TF-like receptors
279	94.7391	kd	CGS001-340371	NRBP2	NRBP family
280	94.7075	cp	BRD-K82255054	propofol	GABA receptor agonist
281	94.7046	kd	CGS001-57657	HCN3	Cyclic nucleotide-regulated channels
282	94.6985	cp	BRD-K67506692	tyrphostin-AG-126	ERK1 and ERK2 phosphorylation inhibitor
283	94.6795	kd	CGS001-4775	NFATC3	Nuclear factor of activated T-cells
284	94.6693	cp	BRD-K14329163	BAY-K8644	Calcium channel activator
285	94.6629	cp	BRD-A60414806	vincristine	-
286	94.6584	cp	BRD-K28578425	cilostamide	Phosphodiesterase inhibitor
287	94.5959	cp	BRD-A62184259	cycloheximide	Protein synthesis inhibitor
288	94.5555	kd	CGS001-5337	PLD1	Phosphatidylcholine-specific phospholipase D
289	94.547	kd	CGS001-57693	ZNF317	Zinc fingers, C2H2-type
290	94.5464	kd	CGS001-79850	FAM57A	-
291	94.5456	kd	CGS001-2837	UTS2R	Urotensin receptor
292	94.5442	oe	ccsbBroad304_01789	SF1	Zinc fingers, CCHC domain containing
293	94.5362	kd	CGS001-22949	PTGR1	-
294	94.5353	oe	ccsbBroad304_06374	HLA-DRA	Immunoglobulin superfamily / C1-set domain containing
295	94.4857	kd	CGS001-231	AKR1B1	Aldo-keto reductases
296	94.4609	cp	BRD-A71203467	l-stepholidine	Dopamine receptor antagonist
297	94.4476	kd	CGS001-6207	RPS13	S ribosomal proteins
298	94.4339	cc		PPARG Agonist	-
299	94.4225	kd	CGS001-7335	UBE2V1	Ubiquitin-conjugating enzymes E2
300	94.4188	cp	BRD-K43796186	benzyl-quinazolin-4-yl-amine	EGFR inhibitor
301	94.4104	oe	ccsbBroad304_07678	ZNF266	Zinc fingers, C2H2-type
302	94.4028	kd	CGS001-7433	VIPR1	GPCR / Class B : VIP and PACAP (ADCYAP1) receptors
303	94.3793	kd	CGS001-163049	ZNF791	Zinc fingers, C2H2-type
304	94.3768	cp	BRD-A73929928	BRD-A73929928	-
305	94.3593	kd	CGS001-4718	NDUFC2	Mitochondrial respiratory chain complex / Complex I
306	94.3519	oe	ccsbBroad304_03351	DHRS7	Short chain dehydrogenase/reductase superfamily / Classical SDR fold cluster 3
307	94.3516	kd	CGS001-624	BDKRB2	Bradykinin receptors
308	94.3384	kd	CGS001-54658	UGT1A1	UDP glucuronosyltransferases
309	94.3194	cp	BRD-K21565985	xylazine	Adrenergic receptor agonist
310	94.2824	cp	BRD-K04046242	equilin	Estrogen receptor agonist
311	94.2626	cp	BRD-A55594068	vinblastine	Microtubule inhibitor
312	94.2542	cp	BRD-K36055864	cycloheximide	-
313	94.2445	kd	CGS001-146540	ZNF785	Zinc fingers, C2H2-type
314	94.2199	kd	CGS001-22938	SNW1	-
315	94.207	kd	CGS001-3832	KIF11	Kinesins
316	94.2059	oe	ccsbBroad304_04752	IKBIP	-
317	94.2038	cp	BRD-K97752965	nicorandil	Nitric oxide donor
318	94.1667	oe	ccsbBroad304_00816	IDE	Pitrilysin
319	94.1642	kd	CGS001-8634	RTCD1	-
320	94.1623	cp	BRD-K71512533	SNS-314	Aurora kinase inhibitor
321	94.116	kd	CGS001-35	ACADS	-
322	94.1013	cp	BRD-K62982419	cilomilast	Phosphodiesterase inhibitor
323	94.0864	kd	CGS001-51776	ZAK	MLK subfamily
324	94.0821	kd	CGS001-9121	SLC16A5	SLC16 family of monocarboxylate transporters
325	94.0816	cp	BRD-K40919711	BAPTA-AM	Potassium channel blocker
326	94.0451	cp	BRD-K34437622	BRD-K34437622	Thymidylate synthase inhibitor
327	94.0279	kd	CGS001-8091	HMGA2	High-mobility group / Canonical
328	94.0232	kd	CGS001-6723	SRM	-
329	94.019	kd	CGS001-9770	RASSF2	-
330	94.014	kd	CGS001-167826	OLIG3	Basic helix-loop-helix proteins
331	94.0137	kd	CGS001-2348	FOLR1	-
332	93.992	kd	CGS001-7280	TUBB2A	Tubulins
333	93.9643	oe	ccsbBroad304_00693	NR3C1	3-Ketosteroid receptors
334	93.962	oe	ccsbBroad304_07511	KIF14	Kinesins
335	93.9604	kd	CGS001-8833	GMPS	-
336	93.9394	cp	BRD-A34806832	proscillaridin	ATPase inhibitor
337	93.9211	kd	CGS001-79088	ZNF426	Zinc fingers, C2H2-type
338	93.9042	cp	BRD-K43389675	daunorubicin	RNA synthesis inhibitor
339	93.8914	cp	BRD-K42095107	daidzein	Estrogen receptor agonist
340	93.8626	cp	BRD-K19220233	JNK-9L	JNK inhibitor
341	93.839	kd	CGS001-498	ATP5A1	ATPases / F-type
342	93.7863	kd	CGS001-57057	TBX20	T-boxes
343	93.771	cp	BRD-K85133207	HDAC1-selective	HDAC inhibitor
344	93.7685	kd	CGS001-2618	GART	Ribosyl transferases
345	93.7441	kd	CGS001-91304	C19ORF6	-
346	93.7379	cp	BRD-K51805276	temefos	Cholinesterase inhibitor
347	93.7237	kd	CGS001-5887	RAD23B	-
348	93.7187	cp	BRD-K79090631	CGP-60474	CDK inhibitor
349	93.7179	cp	BRD-K49669041	BX-912	Pyruvate dehydrogenase kinase inhibitor
350	93.7108	cp	BRD-U44700465	HG-5-88-01	Protein kinase inhibitor
351	93.7063	oe	ccsbBroad304_02772	ICMT	-
352	93.6754	oe	ccsbBroad304_00477	LPAR1	GPCR / Class A : Lysophospholipid receptors : Lysophosphatidic acid
353	93.666	kd	CGS001-5031	P2RY6	GPCR / Class A : Purinergic receptors, P2Y
354	93.6439	kd	CGS001-1305	COL13A1	Collagens
355	93.627	cp	BRD-K13390322	AT-7519	CDK inhibitor
356	93.596	oe	ccsbBroad304_01835	CXCR4	Chemokine receptors
357	93.5928	oe	ccsbBroad304_01144	PAK1	PAKA subfamily
358	93.5886	oe	ccsbBroad304_01674	TIMP4	-
359	93.577	kd	CGS001-7572	ZNF24	Zinc fingers, C2H2-type
360	93.5715	oe	ccsbBroad304_03604	ENOSF1	-
361	93.5703	kd	CGS001-285601	GPR150	GPCR / Class A : Orphans
362	93.5605	oe	ccsbBroad304_00611	GALE	Short chain dehydrogenase/reductase superfamily / Extended SDR fold
363	93.5558	kd	CGS001-1316	KLF6	Kruppel-like transcription factors
364	93.5535	cp	BRD-K94920105	DR-2313	PARP inhibitor
365	93.5185	oe	ccsbBroad304_00371	MAPK14	MAPK:p38 subfamily
366	93.5062	cp	BRD-K52313696	tacedinaline	HDAC inhibitor
367	93.5048	oe	ccsbBroad304_11277	HAT1	Histone acetyltransferases (HATs)
368	93.5009	kd	CGS001-6591	SNAI2	Snail homologs
369	93.4904	kd	CGS001-22978	NT5C2	Adenosine turnover
370	93.4792	cp	BRD-A31227688	kynuramine	Aryl hydrocarbon receptor activator
371	93.4547	cp	BRD-K33882852	ZK-93423	Benzodiazepine receptor agonist
372	93.4461	cp	BRD-K03067624	emetine	-
373	93.4446	kd	CGS001-165082	GPR113	Adhesion Class GPCRs
374	93.4169	cp	BRD-K28029915	dolasetron	Serotonin receptor antagonist
375	93.4117	cp	BRD-A97701745	pindolol	Adrenergic receptor antagonist
376	93.405	kd	CGS001-114609	TIRAP	-
377	93.3912	kd	CGS001-8325	FZD8	GPCR / Class F : Frizzled receptors
378	93.3861	cp	BRD-A60294240	tribenoside	Anti-inflammatory
379	93.3413	kd	CGS001-2593	GAMT	-
380	93.3404	cp	BRD-K06792661	narciclasine	Coflilin signaling pathway activator
381	93.3104	oe	ccsbBroad304_03573	BRF2	-
382	93.3077	kd	CGS001-23	ABCF1	ATP binding cassette transporters / subfamily F
383	93.3048	kd	CGS001-5435	POLR2F	RNA polymerase subunits
384	93.285	oe	ccsbBroad304_02306	PQBP1	-
385	93.2722	kd	CGS001-6883	TAF12	-
386	93.264	oe	ccsbBroad304_01326	PSME1	Proteasome (prosome, macropain) subunits
387	93.2501	kd	CGS001-83873	GPR61	GPCR / Class A : Orphans
388	93.2479	kd	CGS001-1543	CYP1A1	Cytochrome P450s
389	93.2409	cp	BRD-K22010301	JLK-6	Gamma secretase inhibitor
390	93.2393	kd	CGS001-10533	ATG7	Ubiquitin-like modifier activating enzymes
391	93.1953	cp	BRD-K76674262	homoharringtonine	Protein synthesis inhibitor
392	93.1859	kd	CGS001-2782	GNB1	WD repeat domain containing
393	93.1737	kd	CGS001-11344	TWF2	Twinfilin subfamily
394	93.1481	oe	ccsbBroad304_00931	LCN2	Lipocalins
395	93.1249	cp	BRD-K82164249	andarine	Androgen receptor modulator
396	93.1013	kd	CGS001-2145	EZH1	Chromatin-modifying enzymes / K-methyltransferases
397	93.0795	oe	ccsbBroad304_00799	HSP90AB1	Heat shock proteins / HSPC
398	93.0665	kd	CGS001-4143	MAT1A	-
399	93.0537	cp	BRD-K71823332	epothilone-a	Microtubule stabilizing agent
400	93.0459	kd	CGS001-10587	TXNRD2	-
401	93.0307	oe	ccsbBroad304_01278	PRKACB	Protein kinase A
402	93.0119	kd	CGS001-4713	NDUFB7	Mitochondrial respiratory chain complex / Complex I
403	93.0108	oe	ccsbBroad304_00360	CREB1	basic leucine zipper proteins
404	92.9973	kd	CGS001-2138	EYA1	Protein tyrosine phosphatases / Asp-based PTPs
405	92.9762	kd	CGS001-4833	NME4	-
406	92.9627	kd	CGS001-2099	ESR1	Estrogen receptors
407	92.9436	cp	BRD-A24643465	homoharringtonine	-
408	92.9421	kd	CGS001-10928	RALBP1	-
409	92.9387	oe	ccsbBroad304_00492	EIF5A	-
410	92.9112	cp	BRD-K88304388	dextrorphan	Glutamate receptor antagonist
411	92.8803	kd	CGS001-10113	PREB	WD repeat domain containing
412	92.8652	cp	BRD-K38615104	A-443644	AKT inhibitor
413	92.859	kd	CGS001-84930	MASTL	MAST family
414	92.8496	kd	CGS001-5621	PRNP	CD molecules
415	92.8459	cp	BRD-K44442813	pidotimod	Interferon receptor agonist
416	92.8333	kd	CGS001-10365	KLF2	Kruppel-like transcription factors
417	92.8294	kd	CGS001-9097	USP14	Ubiquitin-specific peptidases
418	92.7991	kd	CGS001-5796	PTPRK	Receptor tyrosine phosphatases (RTP)
419	92.7859	kd	CGS001-6741	SSB	La ribonucleoprotein domain containing
420	92.7471	kd	CGS001-929	CD14	CD molecules
421	92.7042	oe	ccsbBroad304_07412	ZRANB2	Zinc fingers, RAN-binding domain containing
422	92.6637	kd	CGS001-27244	SESN1	-
423	92.6468	oe	ccsbBroad304_14020	SH3BP5	-
424	92.625	kd	CGS001-9341	VAMP3	Vesicle-associated membrane proteins
425	92.6089	cp	BRD-K00627859	tubastatin-a	HDAC inhibitor
426	92.5709	cp	BRD-K60218670	BRD-K60218670	-
427	92.5503	cp	BRD-K80348542	cephaeline	Protein synthesis inhibitor
428	92.5467	cp	BRD-K47869605	podophyllotoxin	Microtubule inhibitor
429	92.5447	cc		Protein Synthesis Inhibitor	-
430	92.5433	cp	BRD-K23478508	digoxin	-
431	92.5432	kd	CGS001-6309	SC5DL	-
432	92.502	kd	CGS001-256364	EML3	WD repeat domain containing
433	92.4913	kd	CGS001-9447	AIM2	-
434	92.4556	kd	CGS001-84823	LMNB2	Intermediate filaments type V, lamins
435	92.4534	oe	ccsbBroad304_13939	MOK	RCK family
436	92.4468	cp	BRD-K03384561	roquinimex	Angiogenesis inhibitor
437	92.4431	oe	ccsbBroad304_00615	GAPDH	-
438	92.4353	cp	BRD-A06352508	SB-218078	CHK inhibitor
439	92.4291	oe	ccsbBroad304_03980	DCLRE1B	-
440	92.4229	oe	ccsbBroad304_06255	LRRC32	-
441	92.4192	kd	CGS001-9159	PCSK7	Subtilisin
442	92.4187	kd	CGS001-64710	NUCKS1	-
443	92.4186	oe	ccsbBroad304_06354	SERPIND1	Serine (or cysteine) peptidase inhibitors
444	92.3712	cp	BRD-K59773493	benzohydroxamic-acid	Antifungal
445	92.3431	kd	CGS001-79600	TCTN1	Tectonic proteins
446	92.32	kd	CGS001-3622	ING2	Zinc fingers, PHD-type
447	92.2914	cp	BRD-K98684188	GSK-0660	PPAR receptor antagonist
448	92.2863	cp	BRD-K17849083	tranilast	-
449	92.2807	cp	BRD-K34995470	SU-1498	VEGFR inhibitor
450	92.2645	kd	CGS001-339500	ZNF678	Zinc fingers, C2H2-type
451	92.2518	kd	CGS001-6204	RPS10	S ribosomal proteins
452	92.2083	oe	ccsbBroad304_00903	KCNQ1	Voltage-gated potassium channels
453	92.2083	cp	BRD-K24576554	AT-9283	JAK inhibitor
454	92.1873	kd	CGS001-10962	MLLT11	-
455	92.1799	kd	CGS001-5428	POLG	DNA polymerases
456	92.167	kd	CGS001-11083	DIDO1	Zinc fingers, PHD-type
457	92.1254	kd	CGS001-135	ADORA2A	GPCR / Class A : Adenosine receptors
458	92.1247	oe	ccsbBroad304_00233	CBR1	Prostaglandin synthases
459	92.0952	cp	BRD-K30480208	torasemide	Electrolyte reabsorption inhibitor
460	92.0917	oe	ccsbBroad304_00032	ADSL	-
461	92.0833	oe	ccsbBroad304_01302	KLK6	Chymotrypsin
462	92.0536	cp	BRD-K26573499	DMAB-anabaseine	Adrenergic receptor agonist
463	92.0522	cp	BRD-K96720755	relcovaptan	Vasopressin receptor antagonist
464	92.037	oe	ccsbBroad304_03155	DHH	-
465	92.0339	cp	BRD-K25836724	epitestosterone	-
466	92.0229	oe	ccsbBroad304_00273	CDC25B	Protein tyrosine phosphatases / Class III Cys-based PTPs
467	92.0157	cp	BRD-K54416256	methimazole	Antithyroid
468	91.9971	kd	CGS001-219333	USP12	Ubiquitin-specific peptidases
469	91.9818	kd	CGS001-170463	SSBP4	-
470	91.9804	cp	BRD-A75478957	PD-166793	Metalloproteinase inhibitor
471	91.9171	kd	CGS001-4846	NOS3	Nitric oxide synthases
472	91.9015	oe	ccsbBroad304_05787	ADRBK1	BARK/GRK2 subfamily
473	91.8883	kd	CGS001-8396	PIP4K2B	1-phosphatidylinositol-5-phosphate 4-kinase family
474	91.8852	kd	CGS001-1329	COX5B	Mitochondrial respiratory chain complex
475	91.8551	cp	BRD-K73589491	nizatidine	Histamine receptor antagonist
476	91.8465	cp	BRD-A55416093	colforsin	Adenylyl cyclase activator
477	91.836	kd	CGS001-150280	HORMAD2	-
478	91.8025	cp	BRD-K02581333	protein-tyrosine-phosphatase-inhibitor-IV	Tyrosine phosphatase inhibitor
479	91.7892	kd	CGS001-9688	NUP93	-
480	91.7683	cp	BRD-K08554278	bisbenzimide	DNA binding agent
481	91.7653	cp	BRD-A67552655	etomoxir	-
482	91.7536	cp	BRD-K65814004	diphenyleneiodonium	Nitric oxide synthase inhibitor
483	91.7487	kd	CGS001-57822	GRHL3	-
484	91.7444	cp	BRD-A25687296	emetine	Protein synthesis inhibitor
485	91.7346	cp	BRD-K70549064	staurosporine	-
486	91.7164	cp	BRD-K78659596	MLN-2238	Proteasome inhibitor
487	91.7013	kd	CGS001-3313	HSPA9	Heat shock proteins / HSP70
488	91.6929	kd	CGS001-8408	ULK1	Unc-51-like kinase (ULK) family
489	91.6841	oe	ccsbBroad304_01825	SLC30A2	SLC30 zinc transporter family
490	91.6721	kd	CGS001-80212	CCDC92	-
491	91.6612	cp	BRD-A75144621	digoxin	-
492	91.6177	cp	BRD-K45446451	JZL-184	Monoacylglucerol lipase inhibitor
493	91.6106	kd	CGS001-50943	FOXP3	Forkhead boxes
494	91.6048	kd	CGS001-3418	IDH2	-
495	91.5934	kd	CGS001-23368	PPP1R13B	Ankyrin repeat domain containing
496	91.5754	oe	ccsbBroad304_08594	PECR	Short chain dehydrogenase/reductase superfamily / Classical SDR fold cluster 1
497	91.5733	oe	ccsbBroad304_03512	ATG16L1	WD repeat domain containing
498	91.5632	cp	BRD-K50384076	7,4'-dihydroxyflavone	Opioid receptor antagonist
499	91.5392	cp	BRD-K29313308	HDAC3-selective	HDAC inhibitor
500	91.4954	kd	CGS001-1534	CYB561	Cytochrome b genes
501	91.4851	kd	CGS001-11140	CDC37	-
502	91.4808	kd	CGS001-9053	MAP7	-
503	91.4797	kd	CGS001-642	BLMH	-
504	91.4742	kd	CGS001-4923	NTSR1	GPCR / Class A : Neurotensin receptors
505	91.4293	cp	BRD-K54233340	dorsomorphin	AMPK inhibitor
506	91.3932	kd	CGS001-2355	FOSL2	basic leucine zipper proteins
507	91.3907	kd	CGS001-7126	TNFAIP1	BTB/POZ domain containing
508	91.3896	oe	ccsbBroad304_00851	IL6R	IL-6 receptor family
509	91.3888	cp	BRD-A93236127	digitoxin	ATPase inhibitor
510	91.3735	kd	CGS001-10544	PROCR	CD molecules
511	91.3693	kd	CGS001-790	CAD	-
512	91.3593	kd	CGS001-3199	HOXA2	Homeoboxes / ANTP class : HOXL subclass
513	91.3518	kd	CGS001-10632	ATP5L	ATPases / F-type
514	91.3503	kd	CGS001-537	ATP6AP1	-
515	91.3157	kd	CGS001-11113	CIT	Other DMPK family kinases
516	91.3011	oe	ccsbBroad304_06448	IL18	Interleukins and interleukin receptors
517	91.2856	kd	CGS001-4331	MNAT1	RING-type (C3HC4) zinc fingers
518	91.2659	kd	CGS001-23012	STK38L	NDR family
519	91.2401	cp	BRD-K37865504	LY-2183240	FAAH inhibitor
520	91.2336	kd	CGS001-51131	PHF11	Zinc fingers, PHD-type
521	91.2261	oe	ccsbBroad304_05763	ACTB	-
522	91.1941	cp	BRD-K10852020	tolcapone	Catechol O methyltransferase inhibitor
523	91.191	cp	BRD-K18518344	digitoxigenin	ATPase inhibitor
524	91.1841	kd	CGS001-79796	ALG9	Dolichyl D-mannosyl phosphate dependent mannosyltransferases
525	91.1732	oe	ccsbBroad304_02621	PRDM7	Zinc fingers, C2H2-type
526	91.1607	oe	ccsbBroad304_07267	PDLIM4	-
527	91.143	kd	CGS001-2828	GPR4	GPCR / Class A : Orphans
528	91.1422	kd	CGS001-51071	DERA	-
529	91.1303	kd	CGS001-6558	SLC12A2	SLC12 family of cation-coupled chloride transporters
530	91.0976	kd	CGS001-2030	SLC29A1	SLC29 family
531	91.0939	kd	CGS001-5737	PTGFR	GPCR / Class A : Prostanoid receptors
532	91.0772	cp	BRD-K92492521	LY-255283	Leukotriene receptor antagonist
533	91.0361	kd	CGS001-9641	IKBKE	IKK family
534	91.0263	oe	ccsbBroad304_00249	CD14	CD molecules
535	91.025	kd	CGS001-3776	KCNK2	Two-P potassium channels
536	91.0156	cp	BRD-K91370081	anisomycin	DNA synthesis inhibitor
537	91.0114	cp	BRD-K53913732	SB-408124	Orexin receptor antagonist
538	91.0002	cp	BRD-K70778732	trazodone	Adrenergic receptor antagonist
539	90.9897	kd	CGS001-23523	CABIN1	-
540	90.9893	cp	BRD-A80502530	cinobufagin	ATPase inhibitor
541	90.9705	kd	CGS001-3659	IRF1	-
542	90.9695	kd	CGS001-25	ABL1	Abl family
543	90.9684	cp	BRD-K45330754	diethylstilbestrol	Estrogen receptor agonist
544	90.9502	kd	CGS001-1829	DSG2	Cadherins / Major cadherins
545	90.9025	cp	BRD-K32744045	disulfiram	Aldehyde dehydrogenase inhibitor
546	90.8892	oe	ccsbBroad304_03420	TOLLIP	-
547	90.8888	kd	CGS001-2859	GPR35	GPCR / Class A : Orphans
548	90.8798	kd	CGS001-10078	TSSC4	-
549	90.8471	cp	BRD-A45333398	periplocymarin	Apoptosis stimulant
550	90.8446	cp	BRD-K90976994	dehydrocholic-acid	Bile acid
551	90.8416	oe	ccsbBroad304_02956	EHF	-
552	90.8285	kd	CGS001-8974	P4HA2	-
553	90.8183	kd	CGS001-11333	PDAP1	-
554	90.8034	cp	BRD-A55484088	BNTX	Opioid receptor antagonist
555	90.7987	oe	ccsbBroad304_01844	HSD17B8	Short chain dehydrogenase/reductase superfamily / Classical SDR fold cluster 1
556	90.7737	kd	CGS001-283	ANG	Ribonucleases, RNase A
557	90.7669	cp	BRD-K43880410	pregnenolone	glutamate receptor modulator
558	90.7294	kd	CGS001-23081	KDM4C	Histone demethylases
559	90.7213	kd	CGS001-7040	TGFB1	Endogenous ligands
560	90.6812	cp	BRD-K84996949	sinensetin	Cyclooxygenase inhibitor
561	90.68	kd	CGS001-6257	RXRB	Retinoid X receptors
562	90.6777	kd	CGS001-8884	SLC5A6	Sodium iodide symporter, sodium-dependent multivitamin transporter and sodium-coupled monocarboxylate transporters
563	90.6579	kd	CGS001-23097	CDK19	Cyclin-dependent kinases, CDK8 subfamily
564	90.6448	cp	BRD-K06543683	bisindolylmaleimide-ix	CDK inhibitor
565	90.6228	kd	CGS001-1728	NQO1	-
566	90.6189	kd	CGS001-28985	MCTS1	-
567	90.61	kd	CGS001-29998	GLTSCR1	-
568	90.6095	cp	BRD-K56334280	amonafide	Topoisomerase inhibitor
569	90.5826	kd	CGS001-5269	SERPINB6	Serine (or cysteine) peptidase inhibitors
570	90.5809	kd	CGS001-2153	F5	Blood coagulation components
571	90.5734	kd	CGS001-6188	RPS3	S ribosomal proteins
572	90.5563	cp	BRD-A07614565	BRD-A07614565	-
573	90.5431	cp	BRD-U82589721	HG-5-113-01	Protein kinase inhibitor
574	90.5019	oe	ccsbBroad304_01741	UBE2V1	Ubiquitin-conjugating enzymes E2
575	90.4925	cp	BRD-A44090213	indoprofen	Cyclooxygenase inhibitor
576	90.4846	kd	CGS001-25948	KBTBD2	BTB/POZ domain containing
577	90.4249	kd	CGS001-5325	PLAGL1	Zinc fingers, C2H2-type
578	90.389	cp	BRD-A94756469	digoxin	ATPase inhibitor
579	90.3026	kd	CGS001-3174	HNF4G	Hepatocyte nuclear factor-4 receptors
580	90.2864	kd	CGS001-4016	LOXL1	-
581	90.285	kd	CGS001-571	BACH1	BTB/POZ domain containing
582	90.2733	cp	BRD-K38449220	seneciphylline	Cytochrome P450 inhibitor
583	90.2451	cp	BRD-K54331210	BRD-K54331210	-
584	90.2355	oe	ccsbBroad304_02402	TMEM5	-
585	90.2147	kd	CGS001-342926	ZNF677	Zinc fingers, C2H2-type
586	90.1959	kd	CGS001-192286	HIGD2A	-
587	90.1846	kd	CGS001-9019	MPZL1	Immunoglobulin superfamily / V-set domain containing
588	90.1546	oe	ccsbBroad304_03623	ZNF692	Zinc fingers, C2H2-type
589	90.1425	kd	CGS001-89766	UMODL1	-
590	90.1382	kd	CGS001-1969	EPHA2	Type XIII RTKs: Ephrin receptor family
591	90.1218	kd	CGS001-22809	ATF5	basic leucine zipper proteins
592	90.0898	cp	BRD-A97437073	rosiglitazone	Insulin sensitizer
593	90.0677	kd	CGS001-10929	SRSF8	Serine/arginine-rich splicing factors
594	90.0466	kd	CGS001-23200	ATP11B	Phospholipid-transporting ATPases
595	90.0287	cp	BRD-U51951544	ZG-10	JNK inhibitor
596	89.985	kd	CGS001-84617	TUBB6	Tubulins
597	89.9785	oe	ccsbBroad304_00794	HSF1	-
598	89.9377	kd	CGS001-55718	POLR3E	RNA polymerase subunits
599	89.9166	oe	ccsbBroad304_06188	F10	Chymotrypsin
600	89.8887	cp	BRD-A65671304	candesartan	Angiotensin receptor antagonist
601	89.8813	kd	CGS001-91464	ISX	Homeoboxes / PRD class
602	89.8709	cp	BRD-K04710043	hexamethylenebisacetamide	AKT inhibitor
603	89.844	cp	BRD-A51829654	BRL-15572	Serotonin receptor antagonist
604	89.8247	kd	CGS001-1211	CLTA	-
605	89.8168	cp	BRD-K63606607	bufalin	ATPase inhibitor
606	89.751	cp	BRD-A58207013	pinacidil	-
607	89.7405	cp	BRD-A68930007	ouabain	ATPase inhibitor
608	89.7324	cp	BRD-K30197592	5-methoxytryptamine	Serotonin receptor agonist
609	89.7165	cp	BRD-K61314889	IWR-1-ENDO	PARP inhibitor
610	89.7058	oe	ccsbBroad304_02285	MED6	-
611	89.685	kd	CGS001-5499	PPP1CA	Serine/threonine phosphatases / Protein phosphatase, catalytic subunits
612	89.6538	kd	CGS001-3856	KRT8	Intermediate filaments type II, keratins (basic)
613	89.6427	kd	CGS001-4351	MPI	-
614	89.6391	kd	CGS001-2287	FKBP3	-
615	89.6252	kd	CGS001-10095	ARPC1B	Actin related protein 2/3 complex subunits
616	89.6134	oe	ccsbBroad304_01052	MYB	-
617	89.6054	cp	BRD-K07303502	arachidonyl-trifluoro-methane	Cytosolic phospholipase inhibitor
618	89.6011	cp	BRD-K76698671	HNHA	HDAC inhibitor
619	89.5812	kd	CGS001-266977	GPR110	Adhesion Class GPCRs
620	89.5657	cp	BRD-K83637872	SANT-1	Smoothened receptor antagonist
621	89.5644	oe	ccsbBroad304_07861	COBL	-
622	89.5578	kd	CGS001-5698	PSMB9	Proteasome (prosome, macropain) subunits
623	89.5453	kd	CGS001-2335	FN1	Endogenous ligands
624	89.5363	oe	ccsbBroad304_01685	TNFAIP1	BTB/POZ domain containing
625	89.5348	kd	CGS001-665	BNIP3L	-
626	89.5318	kd	CGS001-10488	CREB3	basic leucine zipper proteins
627	89.5291	oe	ccsbBroad304_06204	FDFT1	Lanosterol biosynthesis pathway
628	89.5282	kd	CGS001-1727	CYB5R3	-
629	89.4737	cp	BRD-K06426971	ryuvidine	Histone lysine methyltransferase inhibitor
630	89.4633	cp	BRD-A96799240	4-hydroxyretinoic-acid	Retinoid receptor binder
631	89.4538	kd	CGS001-375346	TMEM110	-
632	89.442	kd	CGS001-55715	DOK4	Pleckstrin homology (PH) domain containing
633	89.4222	cp	BRD-A85472596	L-670596	Prostanoid receptor antagonist
634	89.4153	kd	CGS001-467	ATF3	basic leucine zipper proteins
635	89.398	kd	CGS001-6208	RPS14	S ribosomal proteins
636	89.3929	cp	BRD-K17349619	HLI-373	MDM inhibitor
637	89.3904	kd	CGS001-221188	GPR114	Adhesion Class GPCRs
638	89.3704	kd	CGS001-4700	NDUFA6	LYR motif containing
639	89.3631	kd	CGS001-152	ADRA2C	GPCR / Class A : Adrenoceptors : alpha
640	89.3596	kd	CGS001-3672	ITGA1	Integrins
641	89.3401	kd	CGS001-7775	ZNF232	Zinc fingers, C2H2-type
642	89.3369	kd	CGS001-3248	HPGD	Prostaglandin synthases
643	89.3368	kd	CGS001-55011	PIH1D1	-
644	89.3237	cp	BRD-K13566078	BMS-345541	IKK inhibitor
645	89.3037	cp	BRD-K68174511	torin-2	MTOR inhibitor
646	89.2775	kd	CGS001-65263	PYCRL	-
647	89.2652	cp	BRD-K52459643	prostaglandin-e1	Prostanoid receptor agonist
648	89.2581	cp	BRD-K99545815	PF-562271	Focal adhesion kinase inhibitor
649	89.229	cp	BRD-A67373739	AICA-ribonucleotide	AMPK activator
650	89.2155	kd	CGS001-6493	SIM2	Basic helix-loop-helix proteins
651	89.211	cp	BRD-K72238567	fludarabine	-
652	89.1998	kd	CGS001-4907	NT5E	Adenosine turnover
653	89.1778	oe	ccsbBroad304_04544	RCCD1	-
654	89.1538	cp	BRD-K99615199	medroxyprogesterone	-
655	89.1394	oe	ccsbBroad304_10231	SETDB1	Histone methyltransferases (HMTs)
656	89.1348	oe	ccsbBroad304_02919	KIAA1279	-
657	89.0986	cp	BRD-K47983010	BX-795	IKK inhibitor
658	89.0972	kd	CGS001-23361	ZNF629	Zinc fingers, C2H2-type
659	89.0924	kd	CGS001-84936	ZFYVE19	Zinc fingers, FYVE domain containing
660	89.0808	cp	BRD-K79092138	nitrofural	Bacterial DNA inhibitor
661	89.0806	cc		CDK Inhibitor Grp2	-
662	89.0662	oe	ccsbBroad304_10489	CSF3	Endogenous ligands
663	89.0608	cp	BRD-K67680372	CI-966	GAT inhibitor
664	89.0261	kd	CGS001-92609	TIMM50	Serine/threonine phosphatases / CTD aspartate-based phosphatases
665	89.0241	cp	BRD-K09255212	clioquinol	Chelating agent
666	89.0164	cp	BRD-K06593056	LE-135	Retinoid receptor agonist
667	89.0098	kd	CGS001-54556	ING3	Zinc fingers, PHD-type
668	89.0046	kd	CGS001-3569	IL6	Interferons
669	88.9839	kd	CGS001-8611	PPAP2A	Lipid phosphate phosphatases
670	88.964	kd	CGS001-3149	HMGB3	High-mobility group / Canonical
671	88.9503	kd	CGS001-23753	SDF2L1	-
672	88.9489	kd	CGS001-9807	IP6K1	-
673	88.94	cp	BRD-K04466929	Merck60	HDAC inhibitor
674	88.9395	cp	BRD-A58955223	sulforaphane	Antineoplastic
675	88.9334	cp	BRD-K28936863	ketotifen	Histamine receptor agonist
676	88.9299	kd	CGS001-7965	AIMP2	-
677	88.928	kd	CGS001-1460	CSNK2B	Casein kinase 2 (CK2) family
678	88.9255	cp	BRD-A74907996	equol	Estrogen receptor agonist
679	88.9128	cp	BRD-A72596465	GW-6471	PPAR receptor antagonist
680	88.9076	oe	ccsbBroad304_03235	TUBD1	Tubulins
681	88.8905	oe	ccsbBroad304_04053	DERL1	-
682	88.8583	cp	BRD-K91623615	ABT-751	Tubulin inhibitor
683	88.8553	cp	BRD-K94325918	kinetin-riboside	Apoptosis stimulant
684	88.8491	kd	CGS001-147948	ZNF582	Zinc fingers, C2H2-type
685	88.839	cp	BRD-K48935217	epothilone	Microtubule inhibitor
686	88.8272	kd	CGS001-4616	GADD45B	-
687	88.8195	cp	BRD-A26002865	verrucarin-a	Protein synthesis inhibitor
688	88.8163	kd	CGS001-10657	KHDRBS1	-
689	88.8136	kd	CGS001-53836	GPR87	GPCR / Class A : Orphans
690	88.8079	kd	CGS001-1184	CLCN5	Ion channels / Chloride channels : Voltage-sensitive
691	88.8039	oe	ccsbBroad304_03072	GTPBP8	-
692	88.7991	cp	BRD-K87905482	anandamide	-
693	88.7831	cp	BRD-K95851186	CGP-13501	GABA receptor modulator
694	88.7746	oe	ccsbBroad304_02853	QPCT	Aminopeptidase Y
695	88.7671	kd	CGS001-25989	ULK3	Unc-51-like kinase (ULK) family
696	88.7511	kd	CGS001-6513	SLC2A1	Solute carriers
697	88.7447	kd	CGS001-4763	NF1	-
698	88.7432	kd	CGS001-1026	CDKN1A	-
699	88.7291	kd	CGS001-6721	SREBF2	Basic helix-loop-helix proteins
700	88.7195	kd	CGS001-54584	GNB1L	WD repeat domain containing
701	88.6803	kd	CGS001-7128	TNFAIP3	OTU domain containing
702	88.6786	cp	BRD-K77908580	entinostat	HDAC inhibitor
703	88.6551	oe	ccsbBroad304_02368	TIMM17B	-
704	88.6464	cp	BRD-K26801045	pipamperone	Dopamine receptor antagonist
705	88.6217	kd	CGS001-10421	CD2BP2	Serine/threonine phosphatases / Protein phosphatase 1, regulatory subunits
706	88.6176	kd	CGS001-516	ATP5G1	ATPases / F-type
707	88.5887	kd	CGS001-1616	DAXX	-
708	88.5738	kd	CGS001-25888	ZNF473	Zinc fingers, C2H2-type
709	88.5688	cc		JNK Inhibitor	-
710	88.5675	cp	BRD-K51465424	ritodrine	-
711	88.5595	cp	BRD-A46747628	ouabain	-
712	88.5551	kd	CGS001-5021	OXTR	GPCR / Class A : Vasopressin and oxytocin receptors
713	88.5434	cc		RNA Polymerase Enzymes	-
714	88.5266	kd	CGS001-1196	CLK2	CDC-like kinases
715	88.5248	oe	ccsbBroad304_02510	CNPY3	Trinucleotide (CAG) repeat containing
716	88.5042	kd	CGS001-90233	ZNF551	Zinc fingers, C2H2-type
717	88.4772	kd	CGS001-10287	RGS19	Regulators of G-protein signaling
718	88.4592	cp	BRD-K07762753	aminopurvalanol-a	Tyrosine kinase inhibitor
719	88.4485	kd	CGS001-55008	HERC6	-
720	88.4262	cp	BRD-K12184916	dactolisib	MTOR inhibitor
721	88.4259	oe	ccsbBroad304_00834	IFNGR1	Interferon receptor family
722	88.4065	oe	ccsbBroad304_00316	CKS1B	-
723	88.4055	cp	BRD-K00313977	BRD-K00313977	-
724	88.4034	cp	BRD-K45888792	huperzine-a	-
725	88.3907	cp	BRD-K29530284	amlexanox	Histamine receptor modulator
726	88.3885	oe	ccsbBroad304_08879	CASD1	-
727	88.3808	cp	BRD-K02227374	milnacipran	Serotonin reuptake inhibitor
728	88.3718	kd	CGS001-4758	NEU1	-
729	88.3685	kd	CGS001-29946	SERTAD3	-
730	88.3611	oe	ccsbBroad304_06783	LGMN	Legumain
731	88.3278	kd	CGS001-64240	ABCG5	ATP binding cassette transporters / subfamily G
732	88.3187	oe	ccsbBroad304_01087	NF2	A-kinase anchor proteins
733	88.2953	oe	ccsbBroad304_05002	ZNF563	Zinc fingers, C2H2-type
734	88.2871	oe	ccsbBroad304_09413	ZNF554	Zinc fingers, C2H2-type
735	88.2825	cp	BRD-K42221274	NNC-711	GAT inhibitor
736	88.2804	oe	ccsbBroad304_02879	ZNF473	Zinc fingers, C2H2-type
737	88.2561	cp	BRD-K21672174	RO-28-1675	Glucokinase activator
738	88.2434	cp	BRD-K28178212	GW-441756	-
739	88.2422	kd	CGS001-6303	SAT1	-
740	88.2236	kd	CGS001-27148	STK36	Unc-51-like kinase (ULK) family
741	88.1921	kd	CGS001-5184	PEPD	Methionyl aminopeptidase
742	88.185	cp	BRD-A13650332	flucloxacillin	Bacterial cell wall synthesis inhibitor
743	88.1814	kd	CGS001-223	ALDH9A1	Aldehyde dehydrogenases
744	88.1288	kd	CGS001-5063	PAK3	PAKA subfamily
745	88.1254	cp	BRD-A50737080	CGK-733	ATR kinase inhibitor
746	88.1234	cp	BRD-A53131506	epitestosterone	Inactive testosterone analog
747	88.1222	cp	BRD-K30697463	desoximetasone	Glucocorticoid receptor agonist
748	88.0952	cp	BRD-K26657438	imiquimod	TLR agonist
749	88.0431	cp	BRD-K69470111	montelukast	-
750	88.0374	kd	CGS001-23242	COBL	-
751	88.0365	cp	BRD-A42649439	triciribine	-
752	88.0049	cp	BRD-K37392901	NSC-632839	-
753	87.9665	oe	ccsbBroad304_04465	RERG	-
754	87.9578	kd	CGS001-7468	WHSC1	Zinc fingers, PHD-type
755	87.9393	cp	BRD-K77390737	xanthohumol	ATPase inhibitor
756	87.9213	kd	CGS001-4722	NDUFS3	Mitochondrial respiratory chain complex / Complex I
757	87.9122	kd	CGS001-1389	CREBL2	basic leucine zipper proteins
758	87.8954	kd	CGS001-1044	CDX1	Homeoboxes / ANTP class : HOXL subclass
759	87.8619	kd	CGS001-9355	LHX2	Homeoboxes / LIM class
760	87.8597	cp	BRD-K84595254	strophanthidin	ATPase inhibitor
761	87.852	cp	BRD-A51929314	BRD-A51929314	-
762	87.8421	kd	CGS001-1508	CTSB	Cathepsins
763	87.8277	oe	ccsbBroad304_01166	PDK2	PDHK family
764	87.7997	oe	ccsbBroad304_02974	HAVCR1	Immunoglobulin superfamily / V-set domain containing
765	87.7657	oe	ccsbBroad304_01377	RARG	Retinoic acid receptors
766	87.7621	oe	ccsbBroad304_03006	OXGR1	GPCR / Class A : Orphans, Oxoglutarate receptor
767	87.7619	cp	BRD-K79145749	dibenzepin	Norepinephrine reuptake inhibitor
768	87.7572	cp	BRD-K00615600	AG-14361	PARP inhibitor
769	87.7522	cp	BRD-A76093993	cromakalim	Potassium channel activator
770	87.7472	cp	BRD-K53979406	ALX-5407	Glycine transporter inhibitor
771	87.7373	kd	CGS001-3992	FADS1	Fatty acid desaturases
772	87.705	kd	CGS001-6387	CXCL12	Endogenous ligands
773	87.6948	cp	BRD-K49810818	sorafenib	FLT3 inhibitor
774	87.6828	cp	BRD-K89125793	tinidazole	Antiprotozoal
775	87.65	cp	BRD-K72726508	arcyriaflavin-a	CDK inhibitor
776	87.6414	oe	ccsbBroad304_02843	FTSJ1	-
777	87.6361	oe	ccsbBroad304_06340	GTF2H3	General transcription factors
778	87.6248	cp	BRD-A04706586	bucladesine	Adenosine receptor agonist
779	87.6197	kd	CGS001-6670	SP3	Specificity protein transcription factors
780	87.6095	kd	CGS001-788	SLC25A20	Mitochondrial amino acid transporter subfamily
781	87.6077	kd	CGS001-8655	DYNLL1	Cytoplasmic dyneins
782	87.6025	cp	BRD-K04146668	GW-441756	Growth factor receptor inhibitor
783	87.5939	cp	BRD-A60245366	AS-601245	JNK inhibitor
784	87.5632	cp	BRD-K25079130	avrainvillamide-analog-4	nucleophosmin inhibitor
785	87.557	kd	CGS001-2870	GRK6	GRK1/3 subfamily
786	87.5426	kd	CGS001-9052	GPRC5A	GPCR / Class C : Orphans
787	87.5393	cp	BRD-U94846492	quinine	Hemozoin biocrystallization inhibitor
788	87.5298	kd	CGS001-1512	CTSH	Cathepsins
789	87.524	oe	ccsbBroad304_00016	ACTN4	EF-hand domain containing
790	87.4924	kd	CGS001-57147	SCYL3	-
791	87.44	cp	BRD-K38903228	hesperidin	Flavanone glycoside
792	87.4399	cp	BRD-A30655177	LFM-A13	BTK inhibitor
793	87.4305	oe	ccsbBroad304_02582	UQCR11	Mitochondrial respiratory chain complex / Complex III
794	87.4251	cp	BRD-A71157293	fursultiamine	Vitamin B
795	87.3682	kd	CGS001-64319	FBRS	-
796	87.3656	kd	CGS001-51024	FIS1	-
797	87.343	kd	CGS001-54884	RETSAT	-
798	87.3373	cp	BRD-K26521938	dinoprostone	Prostanoid receptor agonist
799	87.3279	kd	CGS001-169026	SLC30A8	SLC30 zinc transporter family
800	87.3212	oe	ccsbBroad304_01347	RAD1	-
801	87.3044	cp	BRD-K05151076	ZK-164015	Estrogen receptor antagonist
802	87.2939	cp	BRD-K36927236	glibenclamide	Sulfonylurea
803	87.2822	kd	CGS001-8435	SOAT2	-
804	87.2725	cp	BRD-K12260308	xanthoxyline	Antifungal
805	87.2524	cp	BRD-A95096829	PNU-96415E	Dopamine receptor antagonist
806	87.248	cp	BRD-A52193669	withaferin-a	IKK inhibitor
807	87.2419	cp	BRD-K51671335	sulpiride	Dopamine receptor antagonist
808	87.2315	kd	CGS001-6203	RPS9	S ribosomal proteins
809	87.2189	cp	BRD-K14880289	GW-501516	PPAR receptor agonist
810	87.2171	kd	CGS001-3934	LCN2	Lipocalins
811	87.1778	kd	CGS001-5566	PRKACA	Protein kinase A
812	87.1355	oe	ccsbBroad304_07827	STK38L	NDR family
813	87.1355	kd	CGS001-2064	ERBB2	Type I RTKs: ErbB (epidermal growth factor) receptor family
814	87.1278	kd	CGS001-8295	TRRAP	TRRAP subfamily
815	87.0942	kd	CGS001-11000	SLC27A3	SLC27 family of fatty acid transporters
816	87.0845	cp	BRD-K02130563	panobinostat	HDAC inhibitor
817	87.0721	cp	BRD-K83794624	pirarubicin	Topoisomerase inhibitor
818	87.0621	kd	CGS001-126208	ZNF787	Zinc fingers, C2H2-type
819	87.0399	oe	ccsbBroad304_00752	HMGB3	High-mobility group / Canonical
820	87.0347	kd	CGS001-3690	ITGB3	Integrins
821	87.0056	cc		Ribosomal 40s Subunit	-
822	86.9977	kd	CGS001-7728	ZNF175	Zinc fingers, C2H2-type
823	86.9887	cp	BRD-A54927599	KF-38789	P-selectin inhibitor
824	86.98	cc		ATPase Inhibitor	-
825	86.955	kd	CGS001-54490	UGT2B28	UDP glucuronosyltransferases
826	86.9532	cp	BRD-K14821540	FCCP	Mitochondrial oxidative phosphorylation uncoupler
827	86.9367	kd	CGS001-80150	ASRGL1	-
828	86.9343	kd	CGS001-22937	SCAP	WD repeat domain containing
829	86.9124	kd	CGS001-79722	ANKRD55	Ankyrin repeat domain containing
830	86.9102	cp	BRD-K66707493	lawsone	Coloring agent
831	86.9008	cc		Proteasome Inhibitor	-
832	86.8874	oe	ccsbBroad304_00101	RHOC	-
833	86.8793	cp	BRD-K51276371	aloisine	-
834	86.8751	kd	CGS001-51422	PRKAG2	AMPK subfamily
835	86.8728	kd	CGS001-7030	TFE3	Basic helix-loop-helix proteins
836	86.8533	oe	ccsbBroad304_04633	TP53RK	Bud32 family
837	86.8461	cp	BRD-K47278471	diphenhydramine	Histamine receptor antagonist
838	86.8431	cp	BRD-K83289131	CAY-10618	NAMPT inhibitor
839	86.8323	oe	ccsbBroad304_00175	ZFP36L1	RING-type (C3HC4) zinc fingers
840	86.8215	oe	ccsbBroad304_00443	DHFR	Oxidoreductases
841	86.8139	kd	CGS001-64858	DCLRE1B	-
842	86.8111	cp	BRD-K97799481	theophylline	Adenosine receptor antagonist
843	86.8105	cp	BRD-K81855038	roxatidine	Histamine receptor antagonist
844	86.8065	cp	BRD-K36627727	tamibarotene	Retinoid receptor agonist
845	86.7339	cp	BRD-K20168484	BRD-K20168484	-
846	86.7226	cp	BRD-A63445921	nicardipine	-
847	86.7129	kd	CGS001-10289	EIF1B	-
848	86.679	kd	CGS001-2627	GATA6	GATA zinc finger domain containing
849	86.6752	cp	BRD-K54095730	CMPD-1	p38 MAPK inhibitor
850	86.6585	kd	CGS001-327	APEH	Prolyl oligopeptidase
851	86.634	oe	ccsbBroad304_01292	EIF2AK2	Other PEK family kinases
852	86.6287	kd	CGS001-4125	MAN2B1	-
853	86.6145	cp	BRD-K50836978	purvalanol-a	CDK inhibitor
854	86.601	cp	BRD-K74402642	NSC-632839	Ubiquitin specific protease inhibitor
855	86.5951	cp	BRD-A37704979	SB-203580	-
856	86.557	kd	CGS001-7089	TLE2	WD repeat domain containing
857	86.552	oe	ccsbBroad304_00751	HMGB2	High-mobility group / Canonical
858	86.5461	kd	CGS001-3560	IL2RB	IL-2 receptor family
859	86.498	kd	CGS001-11112	HIBADH	-
860	86.4827	kd	CGS001-6871	TADA2A	-
861	86.4799	oe	ccsbBroad304_05422	VN1R5	GPCR / Unclassified : Vomeronasal receptors, type 1
862	86.46	kd	CGS001-203523	ZNF449	Zinc fingers, C2H2-type
863	86.4341	cp	BRD-K91145395	prostratin	PKC activator
864	86.4016	oe	ccsbBroad304_07759	PWP1	WD repeat domain containing
865	86.3771	kd	CGS001-6478	SIAH2	-
866	86.3577	cp	BRD-K66412701	pazufloxacin	Topoisomerase inhibitor
867	86.3311	kd	CGS001-6233	RPS27A	S ribosomal proteins
868	86.3311	cp	BRD-K55420858	mirin	MRE11A exonuclease inhibitor
869	86.2985	cp	BRD-K49668410	clarithromycin	Bacterial 50S ribosomal subunit inhibitor
870	86.2948	kd	CGS001-7077	TIMP2	-
871	86.2833	oe	ccsbBroad304_01155	CDK16	Cyclin-dependent kinases, TAIRE subfamily
872	86.2745	kd	CGS001-5524	PPP2R4	Serine/threonine phosphatases / Protein phosphatase 2, regulatory subunits
873	86.2676	cp	BRD-K74133369	oligomycin-a	ATP synthase inhibitor
874	86.2639	oe	ccsbBroad304_02676	PHB2	-
875	86.2054	kd	CGS001-60493	FASTKD5	-
876	86.1996	kd	CGS001-2512	FTL	-
877	86.1898	cp	BRD-A51182606	chloramphenicol	Protein synthesis inhibitor
878	86.1672	kd	CGS001-6932	TCF7	-
879	86.1283	cp	BRD-K51730347	diphencyprone	Immunostimulant
880	86.1212	kd	CGS001-84634	KISS1R	GPCR / Class A : RF amide peptide receptors
881	86.1196	kd	CGS001-53632	PRKAG3	AMPK subfamily
882	86.116	kd	CGS001-9404	LPXN	-
883	86.0971	cp	BRD-K84937637	sirolimus	-
884	86.0907	oe	ccsbBroad304_05005	ZNF582	Zinc fingers, C2H2-type
885	86.0647	cp	BRD-K54771420	glycocholic-acid	Cholesterol inhibitor
886	86.0293	oe	ccsbBroad304_01238	POLR2D	RNA polymerase subunits
887	86.0113	cp	BRD-K68336408	tyrphostin-AG-1478	EGFR inhibitor
888	86.0113	cp	BRD-K60230970	MG-132	Proteasome inhibitor
889	86.0003	kd	CGS001-4792	NFKBIA	Ankyrin repeat domain containing
890	85.9885	oe	ccsbBroad304_06481	KCNJ11	Inwardly rectifying potassium channels
891	85.9812	kd	CGS001-10921	RNPS1	RNA binding motif (RRM) containing
892	85.971	kd	CGS001-6584	SLC22A5	Organic zwitterions/cation transporters (OCTN)
893	85.9686	cp	BRD-K22947005	dexbrompheniramine	Histamine receptor antagonist
894	85.9683	oe	ccsbBroad304_06765	PRCC	-
895	85.9328	oe	ccsbBroad304_00549	FDX1	-
896	85.9209	kd	CGS001-81539	SLC38A1	System A-like transporters
897	85.9066	kd	CGS001-221393	GPR115	Adhesion Class GPCRs
898	85.8931	kd	CGS001-301	ANXA1	Annexins
899	85.8833	kd	CGS001-207	AKT1	Akt (Protein kinase B)
900	85.8527	kd	CGS001-4189	DNAJB9	Heat shock proteins / DNAJ (HSP40)
901	85.8505	cp	BRD-K41996876	tyrphostin-1	EGFR inhibitor
902	85.8212	cp	BRD-K78883024	BRD-K78883024	-
903	85.8147	kd	CGS001-27020	NPTN	Immunoglobulin superfamily / Immunoglobulin-like domain containing
904	85.8109	oe	ccsbBroad304_02487	TXNIP	-
905	85.8059	cc		Nucleoporin	-
906	85.7906	kd	CGS001-58477	SRPRB	-
907	85.7823	cp	BRD-K93880783	stavudine	DNA directed DNA polymerase inhibitor
908	85.7747	cp	BRD-K67566344	KU-0063794	MTOR inhibitor
909	85.7665	kd	CGS001-3294	HSD17B2	Short chain dehydrogenase/reductase superfamily / Classical SDR fold cluster 2
910	85.7481	kd	CGS001-90	ACVR1	Type I receptor serine/threonine kinases
911	85.7362	cp	BRD-A84389091	L-655708	GABA receptor inverse agonist
912	85.7323	cp	BRD-K88742110	BRD-K88742110	HDAC inhibitor
913	85.7313	cp	BRD-K81528515	nilotinib	ABL inhibitor
914	85.7186	oe	ccsbBroad304_02752	TRIM2	RING-type (C3HC4) zinc fingers
915	85.7179	oe	ccsbBroad304_07880	SIRT5	Histone deacetylases
916	85.7141	kd	CGS001-59352	LGR6	GPCR / Class A : Orphans
917	85.6918	oe	ccsbBroad304_11055	PRKCH	Eta subfamily
918	85.6897	kd	CGS001-6774	STAT3	SH2 domain containing
919	85.6721	cp	BRD-K66792149	quinoclamine	Algicide
920	85.6622	cp	BRD-K41170226	deoxycholic-acid	G protein-coupled receptor agonist
921	85.6577	kd	CGS001-5531	PPP4C	Serine/threonine phosphatases / Protein phosphatase, catalytic subunits
922	85.651	cp	BRD-K11399644	phenformin	AMPK activator
923	85.6346	kd	CGS001-140685	ZBTB46	BTB/POZ domain containing
924	85.6307	oe	ccsbBroad304_00624	GCK	Hexokinases
925	85.6288	kd	CGS001-23464	GCAT	-
926	85.5997	oe	ccsbBroad304_01090	NFE2L2	basic leucine zipper proteins
927	85.5976	cc		Aurora Kinase Inhibitor Grp1	-
928	85.5933	kd	CGS001-116535	MRGPRF	GPCR / Class A : Orphans
929	85.5924	cp	BRD-K38477985	malonoben	Protein tyrosine kinase inhibitor
930	85.5901	cp	BRD-K71059170	cefixime	-
931	85.5808	oe	ccsbBroad304_01279	PRKAG1	AMPK subfamily
932	85.5464	cp	BRD-K83988098	alvespimycin	HSP inhibitor
933	85.5407	kd	CGS001-8517	IKBKG	Zinc fingers, C2HC-type containing
934	85.5093	oe	ccsbBroad304_00020	ACY1	-
935	85.5019	kd	CGS001-3329	HSPD1	Heat Shock Proteins / Chaperonins
936	85.4875	kd	CGS001-6182	MRPL12	Mitochondrial ribosomal proteins / large subunits
937	85.4837	kd	CGS001-117154	DACH2	-
938	85.4671	oe	ccsbBroad304_03555	PANK4	-
939	85.4665	cp	BRD-A71799696	BH3I-1	-
940	85.4619	kd	CGS001-2647	BLOC1S1	Biogenesis of lysosomal organelles complex-1 subunits
941	85.4535	kd	CGS001-174	AFP	-
942	85.43	oe	ccsbBroad304_01425	RPL22	L ribosomal proteins
943	85.4277	kd	CGS001-89910	UBE3B	-
944	85.4095	cp	BRD-K10573841	tunicamycin	GLCNAC phosphotransferase inhibitor
945	85.4052	kd	CGS001-56938	ARNTL2	Basic helix-loop-helix proteins
946	85.387	cp	BRD-K06750613	GSK-1059615	PI3K inhibitor
947	85.3689	cp	BRD-K64785675	TG100-115	-666
948	85.3587	cp	BRD-A59174698	ritodrine	Adrenergic receptor agonist
949	85.3553	kd	CGS001-6500	SKP1	-
950	85.3406	cp	BRD-K20714604	RS-56812	Serotonin receptor partial agonist
951	85.3202	kd	CGS001-55746	NUP133	-
952	85.3012	kd	CGS001-8312	AXIN1	Serine/threonine phosphatases / Protein phosphatase 1, regulatory subunits
953	85.2909	oe	ccsbBroad304_03005	HCAR1	GPCR / Class A : Hydroxy-carboxylic acid receptors
954	85.2885	oe	ccsbBroad304_00356	CPD	Carboxypeptidase A
955	85.2854	kd	CGS001-2944	GSTM1	Glutathione S-transferases / Soluble
956	85.278	kd	CGS001-9637	FEZ2	-
957	85.2614	cp	BRD-K35960502	niclosamide	DNA replication inhibitor
958	85.2536	kd	CGS001-944	TNFSF8	CD molecules
959	85.1958	kd	CGS001-4734	NEDD4	-
960	85.1887	cp	BRD-K25310650	ormetoprim	Bacterial antifolate
961	85.1811	oe	ccsbBroad304_03599	BATF3	basic leucine zipper proteins
962	85.159	kd	CGS001-118442	GPR62	GPCR / Class A : Orphans
963	85.1551	kd	CGS001-22883	CLSTN1	Cadherins / Cadherin-related
964	85.1543	kd	CGS001-81550	TDRD3	Tudor domain containing
965	85.1465	cp	BRD-K91938660	memantine	-
966	85.1302	cp	BRD-K24132293	piperlongumine	Glutathione transferase inhibitor
967	85.1236	cp	BRD-A91866971	SQ-29548	Thromboxane receptor antagonist
968	85.1225	kd	CGS001-55968	NSFL1C	UBX domain containing
969	85.0781	kd	CGS001-57680	CHD8	-
970	85.0629	kd	CGS001-160	AP2A1	-
971	85.0538	kd	CGS001-51720	UIMC1	-
972	85.03	cp	BRD-K48735772	PD-158780	EGFR inhibitor
973	85.0249	kd	CGS001-9774	BCLAF1	-
974	85.0225	cp	BRD-K64606589	apicidin	HDAC inhibitor
975	85.0203	oe	ccsbBroad304_02097	LPAR2	GPCR / Class A : Lysophospholipid receptors : Lysophosphatidic acid
976	85.0108	kd	CGS001-1027	CDKN1B	-
977	84.9824	cp	BRD-K75295174	alisertib	Aurora kinase inhibitor
978	84.9747	cp	BRD-K95901403	XL-147	PI3K inhibitor
979	84.9744	kd	CGS001-64147	KIF9	Kinesins
980	84.9638	kd	CGS001-23077	MYCBP2	-
981	84.9628	oe	ccsbBroad304_14242	MCCC2	-
982	84.9455	cp	BRD-A69470004	BRD-A69470004	-
983	84.9411	oe	ccsbBroad304_00433	DECR1	Short chain dehydrogenase/reductase superfamily / Classical SDR fold cluster 1
984	84.8983	oe	ccsbBroad304_01105	PNP	-
985	84.8902	kd	CGS001-1487	CTBP1	-
986	84.888	kd	CGS001-9961	MVP	-
987	84.8868	cp	BRD-A61856038	tremulacin	Lipoxygenase inhibitor
988	84.8834	cp	BRD-K62792802	LY-83583	Guanylyl cyclase inhibitor
989	84.8645	kd	CGS001-1066	CES1	Carboxylesterases
990	84.8642	kd	CGS001-5629	PROX1	Homeoboxes / PROS class
991	84.8578	cp	BRD-K96134740	kitasamycin	Protein synthesis inhibitor
992	84.8505	oe	ccsbBroad304_07832	XPO7	Exportins
993	84.8379	oe	ccsbBroad304_07015	SULT1A1	Sulfotransferases, cytosolic
994	84.823	cp	BRD-K73319509	PF-04217903	c-Met inhibitor
995	84.8173	cp	BRD-K07872006	BRD-K07872006	-
996	84.8137	oe	ccsbBroad304_00113	ASNS	-
997	84.8095	kd	CGS001-23365	ARHGEF12	Rho guanine nucleotide exchange factors
998	84.7957	cp	BRD-A16820783	BRD-A16820783	-
999	84.7811	kd	CGS001-51182	HSPA14	Heat shock proteins / HSP70
1000	84.7748	kd	CGS001-11182	SLC2A6	Solute carriers
†: kd indicates gene knockdown. oe indicates gene overexpression. cp indicates: chemical pertubagens
